# Supplementary material for: ﻿An update on the taxonomy of Calamagrostisnagarum (Bor) G.Singh and its allies (Poaceae, Agrostidinae): morphometrics and micro-morphology
Source: PhytoKeys. 2022 Nov 4;212:135–55. doi: 10.3897/phytokeys.212.89253 (PMC9836595; doi:10.3897/phytokeys.212.89253)
Supplement: XML Treatment for Calamagrostis nagarum [file phytokeys.212.89253-treatment1.xml]

<!DOCTYPE tp:taxon-treatment
  PUBLIC "-//TaxonX//DTD Taxonomic Treatment Publishing DTD v0 20100105//EN" "tax-treatment-NSO.dtd">
<tp:taxon-treatment xmlns:tp="http://www.plazi.org/taxpub"><tp:treatment-meta><kwd-group><label>Taxon classification</label><kwd>
                <named-content content-type="kingdom">Plantae</named-content>
              </kwd><kwd>
                <named-content content-type="order">Poales</named-content>
              </kwd><kwd>
                <named-content content-type="family">Poaceae</named-content>
              </kwd></kwd-group><mixed-citation publication-type="journal"><person-group><name><surname>Prasad</surname><given-names>Dileshwar</given-names></name><name><surname>Kumar</surname><given-names>Ravindra</given-names></name><name><surname>Jaiswal</surname><given-names>Shubham</given-names></name><name><surname>Yadav</surname><given-names>Rekha</given-names></name><name><surname>Tiwari</surname><given-names>Smita</given-names></name><name><surname>Agnihotri</surname><given-names>Priyanka</given-names></name></person-group><article-title>﻿An update on the taxonomy of <italic><tp:taxon-name><tp:taxon-name-part taxon-name-part-type="genus" reg="Calamagrostis">Calamagrostis</tp:taxon-name-part><tp:taxon-name-part taxon-name-part-type="species" reg="nagarum">nagarum</tp:taxon-name-part></tp:taxon-name></italic> (Bor) G.Singh and its allies (<tp:taxon-name><tp:taxon-name-part taxon-name-part-type="family">Poaceae</tp:taxon-name-part></tp:taxon-name>, <tp:taxon-name><tp:taxon-name-part taxon-name-part-type="subtribe">Agrostidinae</tp:taxon-name-part></tp:taxon-name>): morphometrics and micro-morphology</article-title><source>PhytoKeys</source><day>04</day><month>11</month><year>2022</year><volume>212</volume><fpage>135</fpage><lpage>155</lpage><pub-id pub-id-type="doi">10.3897/phytokeys.212.89253</pub-id></mixed-citation></tp:treatment-meta><tp:nomenclature><label>﻿</label><tp:taxon-name>
              <object-id xmlns:xlink="http://www.w3.org/1999/xlink" content-type="arpha" xlink:type="simple">476B1935-4493-5091-B71A-D54F8355D4B9</object-id>
              <tp:taxon-name-part taxon-name-part-type="genus" reg="Calamagrostis">Calamagrostis</tp:taxon-name-part>
              <tp:taxon-name-part taxon-name-part-type="species" reg="nagarum">nagarum</tp:taxon-name-part>
            </tp:taxon-name><tp:taxon-authority>(Bor) G.Singh in Taxon 33(1): 94 (1984); Shukla, Grass. N. E. India, 47 (1996)</tp:taxon-authority><tp:nomenclature-citation-list><tp:nomenclature-citation><tp:taxon-name>
                  <tp:taxon-name-part taxon-name-part-type="genus" reg="Deyeuxia">Deyeuxia</tp:taxon-name-part>
                  <tp:taxon-name-part taxon-name-part-type="species" reg="nagarum">nagarum</tp:taxon-name-part>
                </tp:taxon-name><comment>Bor in Indian Forest Rec., Bot. 1: 69 (1938); Bor, Fl. Assam, 5: 145 (1940); Bor, Grass. Burma, Ceylon, India &amp; Pakistan, 399 (1960). Basionym.</comment></tp:nomenclature-citation></tp:nomenclature-citation-list></tp:nomenclature><tp:treatment-sec sec-type="material" id="SECID0EYVAG"><title>Type.</title><p>India. Nagaland [earlier in Assam], Naga hills, Japvo range, 9,500 ft [2895 m], September 1937, <italic>NL Bor 2834</italic> (holo. K: K000032378, digital image!).</p></tp:treatment-sec><tp:treatment-sec sec-type="description" id="SECID0EAWAG"><title>Amended description.</title><p>A perennial, rhizomatous, robust grass, 50–100 cm tall. Culms 40–80 cm long, simple, terete, glabrous, 2–3 nodes below the panicle. Node glabrous, compressed. Leaf sheaths split, overlapping, loose, connate toward base, smooth, sometimes scaberulous. Leaf blades 7–20 × 0.3–0.7 cm, flat, narrowly-linear, adaxial scabrous with distantly pilose and abaxial surface scabrous; apex attenuate; margin scabrid. Ligules 0.75–4.2 mm long, membranous, adaxial surface glabrous, abaxial surface scabrous; apex obtuse, lacerate. Inflorescence a panicle, 5–18 × 5–8 cm, very lax with spreading branches; lower panicle branches paired or in whorls of 3–5; 1–8 cm long, almost smooth or sometime scabrous, filiform, flexuous. Rachis slender, glabrous or scabrous. Spikelets 5.1–6.7 × 1.5–2 mm, lanceolate to wedge shaped at maturity, bearing 1-floret, disarticulating above the glume and below the floret, greenish with pink tinged; glumes subequal, persistent; floret hermaphroditic. Pedicel shorter than spikelet, slender, scabrous. Lower glume 3.7–5.2 × 0.65–1.3 mm, 1-nerved, 1-keeled, lanceolate, greenish with pink tinge near margin, scaberulous to somewhat glabrous; apex acuminate; margin narrowly hyaline, entire; keel scabrous. Upper glume 3.8–5.4 × 0.87–1.34 mm, 3-nerved, 1-keeled, lanceolate, greenish with pink tinged, scabrous; apex acuminate; margin narrowly hyaline, entire; keel scabrous. Callus evenly bearded, hairs 1.1–1.9 mm long, nearly half of the length of lemma or shorter. Lemma 3.1–4.3 × 1.0–1.6 mm, 5-nerved, membranous, surface scaberulous with papillate, awned; apex acute with 4-nerve prolongation 0.27–0.9 mm long; margin hyaline. Rachilla 1.2–1.9 mm long, penicillate hairy, usually bare at base; rachilla with hairs 2.5–4.9 mm long. Awn 2.8–5.1 mm long, straight, filiform, slender, scabrous-antrorse, exerted from the spikelet, arising from above the middle of lemma back. Palea 1.8–2.7 mm long, 2-nerved, 2-keeled, hyaline-membranous, rounded on back; apex slightly bifid. Lodicules 2, 0.7–0.8 mm long, lanceolate. Stamens 3; anthers 1.5–2.3 mm long, narrowly linear. Mature caryopsis not seen.</p></tp:treatment-sec><tp:treatment-sec sec-type="phenology" id="SECID0EFWAG"><title>Phenology.</title><p>September to October (flowering and fruiting).</p></tp:treatment-sec><tp:treatment-sec sec-type="habitat" id="SECID0EKWAG"><title>Habitat and distribution.</title><p><italic><tp:taxon-name><tp:taxon-name-part taxon-name-part-type="genus" reg="Calmagrostis">Calmagrostis</tp:taxon-name-part><tp:taxon-name-part taxon-name-part-type="species" reg="nagarum">nagarum</tp:taxon-name-part></tp:taxon-name></italic> was discovered in the Japvo range of Naga Hills situated in Nagaland, which is geographically located in the eastern region of Assam, southernmost of Arunachal Pradesh and northern Manipur, India and close to the political boundary of Myanmar. Approximately 3% of the total geographical region of Nagaland is part of the Himalayan region, while the rest of the region is situated in a complex mountain system forming Naga Hills. Previously, it was only known from the type locality in a sub-temperate region at about 2800 m elevation and was considered to be endemic for that geographic range (<xref ref-type="bibr" rid="B2">Bor 1938</xref>, <xref ref-type="bibr" rid="B3">1940</xref>, <xref ref-type="bibr" rid="B4">1960</xref>; <xref ref-type="bibr" rid="B34">Shukla 1996</xref>). Later, it was recorded from Bhutan, geographically located in Eastern Himalayas, by <xref ref-type="bibr" rid="B16">Noltie (2000)</xref>, where it was found not only on damp shady cliffs in blue pine and oak forest but also in riverbanks and scrubland, at 2400–2840 m elevation. Recently, it was documented in an updated checklist of grasses of Uttarakhand, Western Himalaya (<xref ref-type="bibr" rid="B13">Kandwal and Gupta 2009</xref>), but this geographic range was not included by <xref ref-type="bibr" rid="B14">Kellogg et al. (2020)</xref> as part of the species distributional range. During the present study, we collected specimens of <italic><tp:taxon-name><tp:taxon-name-part taxon-name-part-type="genus" reg="Calamagrostis">C.</tp:taxon-name-part><tp:taxon-name-part taxon-name-part-type="species" reg="nagarum">nagarum</tp:taxon-name-part></tp:taxon-name></italic> from Pindari Valley, located in Bageshwar district of Uttarakhand, and confirmed its occurrence in Western Himalaya (Fig. <xref ref-type="fig" rid="F5">5</xref>). It was found growing in <italic><tp:taxon-name><tp:taxon-name-part taxon-name-part-type="genus" reg="Danthonia">Danthonia</tp:taxon-name-part></tp:taxon-name></italic> grassland in association with <italic><tp:taxon-name><tp:taxon-name-part taxon-name-part-type="genus" reg="Polygonum">Polygonum</tp:taxon-name-part></tp:taxon-name></italic> sp., <italic><tp:taxon-name><tp:taxon-name-part taxon-name-part-type="genus" reg="Anagalis">Anagalis</tp:taxon-name-part></tp:taxon-name></italic> sp., and <italic><tp:taxon-name><tp:taxon-name-part taxon-name-part-type="genus" reg="Gaultheria">Gaultheria</tp:taxon-name-part></tp:taxon-name></italic> sp., at 3000–3050 m elevation in Phurkia village and, in Dhakuri top at about 2900 m elevation on forest margin as well as on Pindar riverbank in Dwali village at 2500–2800 m elevation. The vertical distribution shows <italic><tp:taxon-name><tp:taxon-name-part taxon-name-part-type="genus" reg="Calamagrostis">C.</tp:taxon-name-part><tp:taxon-name-part taxon-name-part-type="species" reg="nagarum">nagarum</tp:taxon-name-part></tp:taxon-name></italic> is mainly confined to 2500–3100 m elevation, below the tree line, at about 3,300 m elevation, whereas <italic><tp:taxon-name><tp:taxon-name-part taxon-name-part-type="genus" reg="Calamagrostis">C.</tp:taxon-name-part><tp:taxon-name-part taxon-name-part-type="species" reg="lahulensis">lahulensis</tp:taxon-name-part></tp:taxon-name></italic> is widely distributed above the treeline at about 3350–4200 m elevation, which overlaps with the elevation range of <italic><tp:taxon-name><tp:taxon-name-part taxon-name-part-type="genus" reg="Calamagrostis">C.</tp:taxon-name-part><tp:taxon-name-part taxon-name-part-type="species" reg="scabrescens">scabrescens</tp:taxon-name-part></tp:taxon-name></italic> (Fig. <xref ref-type="fig" rid="F6">6</xref>).</p><fig id="F6" position="float" orientation="portrait"><object-id xmlns:xlink="http://www.w3.org/1999/xlink" content-type="doi" xlink:type="simple">10.3897/phytokeys.212.89253.figure6</object-id><object-id xmlns:xlink="http://www.w3.org/1999/xlink" content-type="arpha" xlink:type="simple">D53F49EF-21A8-5EFF-8F6F-9808FEA1615F</object-id><label>Figure 6.</label><caption><p>Box plot for vertical distribution of <italic><tp:taxon-name><tp:taxon-name-part taxon-name-part-type="genus" reg="Calamagrostis">C.</tp:taxon-name-part><tp:taxon-name-part taxon-name-part-type="species" reg="lahulensis">lahulensis</tp:taxon-name-part></tp:taxon-name></italic>, <italic><tp:taxon-name><tp:taxon-name-part taxon-name-part-type="genus" reg="Calamagrostis">C.</tp:taxon-name-part><tp:taxon-name-part taxon-name-part-type="species" reg="nagarum">nagarum</tp:taxon-name-part></tp:taxon-name></italic> and <italic><tp:taxon-name><tp:taxon-name-part taxon-name-part-type="genus" reg="Calamagrostis">C.</tp:taxon-name-part><tp:taxon-name-part taxon-name-part-type="species" reg="scabrescens">scabrescens</tp:taxon-name-part></tp:taxon-name></italic>.</p></caption><graphic xmlns:xlink="http://www.w3.org/1999/xlink" xlink:href="phytokeys-212-135_article-89253__-g006.jpg" position="float" orientation="portrait" xlink:type="simple" id="oo_765892.jpg"><uri content-type="original_file" xlink:type="simple">https://binary.pensoft.net/fig/765892</uri></graphic></fig></tp:treatment-sec><tp:treatment-sec sec-type="Taxonomic notes and allied species" id="SECID0EV2AG"><title>Taxonomic notes and allied species.</title><p><italic><tp:taxon-name><tp:taxon-name-part taxon-name-part-type="genus" reg="Calamagrostis">Calamagrostis</tp:taxon-name-part><tp:taxon-name-part taxon-name-part-type="species" reg="nagarum">nagarum</tp:taxon-name-part></tp:taxon-name></italic> should be placed in <italic><tp:taxon-name><tp:taxon-name-part taxon-name-part-type="genus" reg="Calamagrostis">C.</tp:taxon-name-part><tp:taxon-name-part taxon-name-part-type="species" reg="lahulensis">lahulensis</tp:taxon-name-part></tp:taxon-name></italic>-<italic><tp:taxon-name><tp:taxon-name-part taxon-name-part-type="genus" reg="Calamagrostis">C.</tp:taxon-name-part><tp:taxon-name-part taxon-name-part-type="species" reg="scabrescens">scabrescens</tp:taxon-name-part></tp:taxon-name></italic> complex because of its rachilla with penicillate hairs equal to longer than lemma, callus hairs shorter than half of the lemma and awn inserted at about middle to tip of the lemma. Within this complex, it should be recognized by the presence of pilose hairs on adaxial surface of leaf blade, widely spreading panicle branches, nerve prolongation of lemma (0.3–)0.4–0.7(–0.9) mm long and filiform awn within this complex (Figs <xref ref-type="fig" rid="F7">7</xref>, <xref ref-type="fig" rid="F8">8</xref>, <xref ref-type="fig" rid="F9">9</xref>). <italic><tp:taxon-name><tp:taxon-name-part taxon-name-part-type="genus" reg="Calamagrostis">Calamagrostis</tp:taxon-name-part><tp:taxon-name-part taxon-name-part-type="species" reg="nagarum">nagarum</tp:taxon-name-part></tp:taxon-name></italic> is more similar to <italic><tp:taxon-name><tp:taxon-name-part taxon-name-part-type="genus" reg="Calamagrostis">C.</tp:taxon-name-part><tp:taxon-name-part taxon-name-part-type="species" reg="lahulensis">lahulensis</tp:taxon-name-part></tp:taxon-name></italic> than to <italic><tp:taxon-name><tp:taxon-name-part taxon-name-part-type="genus" reg="Calamagrostis">C.</tp:taxon-name-part><tp:taxon-name-part taxon-name-part-type="species" reg="scabrescens">scabrescens</tp:taxon-name-part></tp:taxon-name></italic>. It differs from <italic><tp:taxon-name><tp:taxon-name-part taxon-name-part-type="genus" reg="Calamagrostis">C.</tp:taxon-name-part><tp:taxon-name-part taxon-name-part-type="species" reg="lahulensis">lahulensis</tp:taxon-name-part></tp:taxon-name></italic> in panicle length [(5–)8.1–12(–18) cm long vs. (1.5–)4–7(–9) cm long], lower branches of panicle [spreading with (1.0–)3–7(–8) cm long vs. ascending with (0.5–)1–3(–3.5) cm long] and, from the latter in culm (glabrous vs. scabrous), ligule length [(0.75–)0.83–1.2(–1.36) mm long vs. (3.6–)4.9–7.1(–8.84) mm long], lower glume width [(0.65–)0.81–1.1(–1.3) mm long vs. (1.1–) 1.3–1.5 (–1.7) mm long)] and awn length [(1.6–)2.3–3.2(–5.7) mm long vs. (3.3–)5.1–6.8(–7.9) mm long]. <italic><tp:taxon-name><tp:taxon-name-part taxon-name-part-type="genus" reg="Calamagrostis">Calamagrostis</tp:taxon-name-part><tp:taxon-name-part taxon-name-part-type="species" reg="nagarum">nagarum</tp:taxon-name-part></tp:taxon-name></italic> is somewhat similar to another member of this complex, <italic><tp:taxon-name><tp:taxon-name-part taxon-name-part-type="genus" reg="Calamagrostis">C.</tp:taxon-name-part><tp:taxon-name-part taxon-name-part-type="species" reg="nandadeviensis">nandadeviensis</tp:taxon-name-part></tp:taxon-name></italic>, in having (5–)8.1–12(–17) mm long panicles, but differs from the latter in culm pubescence (glabrous vs. scabrous), ligule length [(0.75–)0.83–1.2(–1.36) mm long vs. (6.1–)6.5–7.5(–8.1) mm long], upper glume nervation (3-nerved vs. 1-nerved) and ratio of palea length to lemma length [(0.49–)0.54–0.62(–0.72) vs. (0.75–)0.77–0.85(–0.90)]. Along with this, <italic><tp:taxon-name><tp:taxon-name-part taxon-name-part-type="genus" reg="Calamagrostis">C.</tp:taxon-name-part><tp:taxon-name-part taxon-name-part-type="species" reg="himalaica">himalaica</tp:taxon-name-part></tp:taxon-name></italic> (L.Liu ex Wen L.Chen) Paszko, reported from China and Myanmar, and <italic><tp:taxon-name><tp:taxon-name-part taxon-name-part-type="genus" reg="Calamagrostis">C.</tp:taxon-name-part><tp:taxon-name-part taxon-name-part-type="species" reg="nyingchiensis">nyingchiensis</tp:taxon-name-part></tp:taxon-name></italic> (P.C.Kuo &amp; S.L.Lu) Paszko, restricted to China (<xref ref-type="bibr" rid="B22">Paszko 2015</xref>; <xref ref-type="bibr" rid="B23">Paszko 2016</xref>) are also members of the <italic><tp:taxon-name><tp:taxon-name-part taxon-name-part-type="genus" reg="Calamagrostis">C.</tp:taxon-name-part><tp:taxon-name-part taxon-name-part-type="species" reg="lahulensis">lahulensis</tp:taxon-name-part></tp:taxon-name></italic>-<italic><tp:taxon-name><tp:taxon-name-part taxon-name-part-type="genus" reg="Calamagrostis">C.</tp:taxon-name-part><tp:taxon-name-part taxon-name-part-type="species" reg="scabrescens">scabrescens</tp:taxon-name-part></tp:taxon-name></italic> complex. <italic><tp:taxon-name><tp:taxon-name-part taxon-name-part-type="genus" reg="Calamagrostis">C.</tp:taxon-name-part><tp:taxon-name-part taxon-name-part-type="species" reg="nagarum">nagarum</tp:taxon-name-part></tp:taxon-name></italic> differs from <italic><tp:taxon-name><tp:taxon-name-part taxon-name-part-type="genus" reg="Calamagrostis">C.</tp:taxon-name-part><tp:taxon-name-part taxon-name-part-type="species" reg="himalaica">himalaica</tp:taxon-name-part></tp:taxon-name></italic> in awn (2.8–5.1 mm long, straight and filiform vs. 4.5–10 mm long, strongly geniculate) and from <italic><tp:taxon-name><tp:taxon-name-part taxon-name-part-type="genus" reg="Calamagrostis">C.</tp:taxon-name-part><tp:taxon-name-part taxon-name-part-type="species" reg="nyingchiensis">nyingchiensis</tp:taxon-name-part></tp:taxon-name></italic> in anther length (1.5–2.3 mm long vs. 0.7–1.1 mm long). <italic><tp:taxon-name><tp:taxon-name-part taxon-name-part-type="genus" reg="Calamagrostis">Calamagrostis</tp:taxon-name-part><tp:taxon-name-part taxon-name-part-type="species" reg="nagarum">nagarum</tp:taxon-name-part></tp:taxon-name></italic> differs from <italic><tp:taxon-name><tp:taxon-name-part taxon-name-part-type="genus" reg="Calamagrostis">C.</tp:taxon-name-part><tp:taxon-name-part taxon-name-part-type="species" reg="elatior">elatior</tp:taxon-name-part></tp:taxon-name></italic> by having callus hairs shorter than half of the length of lemma and, straight and filiform awn.</p><fig id="F7" position="float" orientation="portrait"><object-id xmlns:xlink="http://www.w3.org/1999/xlink" content-type="doi" xlink:type="simple">10.3897/phytokeys.212.89253.figure7</object-id><object-id xmlns:xlink="http://www.w3.org/1999/xlink" content-type="arpha" xlink:type="simple">85F0008D-888C-51D5-B4EE-FDF1D101BF21</object-id><label>Figure 7.</label><caption><p><italic><tp:taxon-name><tp:taxon-name-part taxon-name-part-type="genus" reg="Calamagrostis">Calamagrostis</tp:taxon-name-part><tp:taxon-name-part taxon-name-part-type="species" reg="nagarum">nagarum</tp:taxon-name-part></tp:taxon-name></italic>: <bold>A</bold> habit <bold>B</bold> panicle <bold>C</bold> leaf blade and panicle. [Photos were taken through Samsung F41 by the first author, correspond to D. Prasad et al. 339372].</p></caption><graphic xmlns:xlink="http://www.w3.org/1999/xlink" xlink:href="phytokeys-212-135_article-89253__-g007.jpg" position="float" orientation="portrait" xlink:type="simple" id="oo_765893.jpg"><uri content-type="original_file" xlink:type="simple">https://binary.pensoft.net/fig/765893</uri></graphic></fig><fig id="F8" position="float" orientation="portrait"><object-id xmlns:xlink="http://www.w3.org/1999/xlink" content-type="doi" xlink:type="simple">10.3897/phytokeys.212.89253.figure8</object-id><object-id xmlns:xlink="http://www.w3.org/1999/xlink" content-type="arpha" xlink:type="simple">F1FA4DC6-18DA-5279-9BF3-BA25A6D4D4B2</object-id><label>Figure 8.</label><caption><p><italic><tp:taxon-name><tp:taxon-name-part taxon-name-part-type="genus" reg="Calamagrostis">Calamagrostis</tp:taxon-name-part><tp:taxon-name-part taxon-name-part-type="species" reg="nagarum">nagarum</tp:taxon-name-part></tp:taxon-name></italic>: <bold>A</bold> culm and ligule <bold>B</bold> Panicle <bold>C</bold> lower panicle branch <bold>D</bold> leaf blade, adaxial view <bold>E</bold> ligules. [Photographs: <bold>A–C</bold> from Prasad et al. 339324 and <bold>D–E</bold> from D. Prasad et al. 339372].</p></caption><graphic xmlns:xlink="http://www.w3.org/1999/xlink" xlink:href="phytokeys-212-135_article-89253__-g008.jpg" position="float" orientation="portrait" xlink:type="simple" id="oo_765895.jpg"><uri content-type="original_file" xlink:type="simple">https://binary.pensoft.net/fig/765895</uri></graphic></fig><fig id="F9" position="float" orientation="portrait"><object-id xmlns:xlink="http://www.w3.org/1999/xlink" content-type="doi" xlink:type="simple">10.3897/phytokeys.212.89253.figure9</object-id><object-id xmlns:xlink="http://www.w3.org/1999/xlink" content-type="arpha" xlink:type="simple">EC68B28E-59CC-5A92-873E-198C4CBE6D9B</object-id><label>Figure 9.</label><caption><p><italic><tp:taxon-name><tp:taxon-name-part taxon-name-part-type="genus" reg="Calamagrostis">Calamagrostis</tp:taxon-name-part><tp:taxon-name-part taxon-name-part-type="species" reg="nagarum">nagarum</tp:taxon-name-part></tp:taxon-name></italic>: <bold>A</bold> spikelet <bold>B</bold> remove glumes <bold>C</bold> floret <bold>D, E</bold> Open floret <bold>F, G</bold> lemma, <bold>H</bold> lemma apex <bold>I, J</bold> rachilla, <bold>K, L</bold> palea <bold>M</bold> anthers <bold>N</bold> lodicules <bold>O</bold> caryopsis. [Photographs: <bold>A–E</bold>, <bold>H–I</bold> and <bold>L–O</bold> from D. Prasad et al. 339324 and <bold>F–G</bold> and <bold>J–K</bold> from D. Prasad et al. 339372].</p></caption><graphic xmlns:xlink="http://www.w3.org/1999/xlink" xlink:href="phytokeys-212-135_article-89253__-g009.jpg" position="float" orientation="portrait" xlink:type="simple" id="oo_765896.jpg"><uri content-type="original_file" xlink:type="simple">https://binary.pensoft.net/fig/765896</uri></graphic></fig></tp:treatment-sec><tp:treatment-sec><!--Section generated to contain objects referenced in tp:taxon-treatment.--><fig id="F5" position="float" orientation="portrait"><object-id xmlns:xlink="http://www.w3.org/1999/xlink" content-type="doi" xlink:type="simple">10.3897/phytokeys.212.89253.figure5</object-id><object-id xmlns:xlink="http://www.w3.org/1999/xlink" content-type="arpha" xlink:type="simple">7D91D6C5-7153-5357-9945-3B1F0A83F591</object-id><label>Figure 5.</label><caption><p>Geographic distribution of <italic><tp:taxon-name><tp:taxon-name-part taxon-name-part-type="genus" reg="Calamagrostis">Calamagrostis</tp:taxon-name-part><tp:taxon-name-part taxon-name-part-type="species" reg="nagarum">nagarum</tp:taxon-name-part></tp:taxon-name></italic>.</p></caption><graphic xmlns:xlink="http://www.w3.org/1999/xlink" xlink:href="phytokeys-212-135_article-89253__-g005.jpg" position="float" orientation="portrait" xlink:type="simple" id="oo_765891.jpg"><uri content-type="original_file" xlink:type="simple">https://binary.pensoft.net/fig/765891</uri></graphic></fig></tp:treatment-sec><ref-list><ref id="B2"><mixed-citation xmlns:xlink="http://www.w3.org/1999/xlink" xlink:type="simple"><person-group><name name-style="western"><surname>Bor</surname><given-names>NL</given-names></name></person-group> (<year>1938</year>) <article-title>A list of the grasses of Assam. Indian Forest Records.</article-title><source>Botany</source><volume>1</volume>(<issue>3</issue>): <fpage>100</fpage>.</mixed-citation></ref><ref id="B3"><mixed-citation xmlns:xlink="http://www.w3.org/1999/xlink" xlink:type="simple"><person-group><name name-style="western"><surname>Bor</surname><given-names>NL</given-names></name></person-group> (<year>1940</year>) <source><tp:taxon-name><tp:taxon-name-part taxon-name-part-type="family">Gramineae</tp:taxon-name-part></tp:taxon-name> vol. 5. In: Kanjilal UN, Kanjilal PC, Das A (Eds) Flora of Assam.</source><publisher-name>Assam Government Press</publisher-name>, <publisher-loc>Shillong</publisher-loc>, <size units="page">480 pp</size>.</mixed-citation></ref><ref id="B4"><mixed-citation xmlns:xlink="http://www.w3.org/1999/xlink" xlink:type="simple"><person-group><name name-style="western"><surname>Bor</surname><given-names>NL</given-names></name></person-group> (<year>1960</year>) <source>Grasses of Burma, Ceylon, India and Pakistan (excluding <tp:taxon-name><tp:taxon-name-part taxon-name-part-type="tribe">Bambuseae</tp:taxon-name-part></tp:taxon-name>).</source><publisher-name>Pergamon Press</publisher-name>, <publisher-loc>London</publisher-loc>, <size units="page">767 pp</size>.</mixed-citation></ref><ref id="B34"><mixed-citation xmlns:xlink="http://www.w3.org/1999/xlink" xlink:type="simple"><person-group><name name-style="western"><surname>Shukla</surname><given-names>U</given-names></name></person-group> (<year>1996</year>) <source>The Grasses of North-Eastern India.</source><publisher-name>Scientific Publishers</publisher-name>, <publisher-loc>Jodhpur</publisher-loc>, <size units="page">404 pp</size>.</mixed-citation></ref><ref id="B16"><mixed-citation xmlns:xlink="http://www.w3.org/1999/xlink" xlink:type="simple"><person-group><name name-style="western"><surname>Noltie</surname><given-names>HJ</given-names></name></person-group> (<year>2000</year>) <source>Flora of Bhutan, 3 (2)—the Grasses of Bhutan.</source><publisher-name>Royal Botanic Garden Edinburgh &amp; Royal Government of Bhutan</publisher-name>, <publisher-loc>Edinburgh</publisher-loc>, <size units="page">883 pp</size>.</mixed-citation></ref><ref id="B13"><mixed-citation xmlns:xlink="http://www.w3.org/1999/xlink" xlink:type="simple"><person-group><name name-style="western"><surname>Kandwal</surname><given-names>M</given-names></name><name name-style="western"><surname>Gupta</surname><given-names>BK</given-names></name></person-group> (<year>2009</year>) <article-title>An update on grass flora of Uttarakhand.</article-title><source>Indian Journal of Forestry</source><volume>32</volume>(<issue>4</issue>): <fpage>657</fpage>–<lpage>668</lpage>. <ext-link xlink:href="10.54207/bsmps1000-2009-WM8B5Q" ext-link-type="doi" xlink:type="simple">https://doi.org/10.54207/bsmps1000-2009-WM8B5Q</ext-link></mixed-citation></ref><ref id="B14"><mixed-citation xmlns:xlink="http://www.w3.org/1999/xlink" xlink:type="simple"><person-group><name name-style="western"><surname>Kellogg</surname><given-names>EA</given-names></name><name name-style="western"><surname>Abbott</surname><given-names>JR</given-names></name><name name-style="western"><surname>Bawa</surname><given-names>KS</given-names></name><name name-style="western"><surname>Gandhi</surname><given-names>KN</given-names></name><name name-style="western"><surname>Kailash</surname><given-names>BR</given-names></name><name name-style="western"><surname>Ganeshaiah</surname><given-names>KN</given-names></name><name name-style="western"><surname>Shrestha</surname><given-names>UB</given-names></name><name name-style="western"><surname>Raven</surname><given-names>P</given-names></name></person-group> (<year>2020</year>) <article-title>Checklist of the Grasses of India.</article-title><source>PhytoKeys</source><volume>163</volume>: <fpage>1</fpage>–<lpage>560</lpage>. <ext-link xlink:href="10.3897/phytokeys.163.38393" ext-link-type="doi" xlink:type="simple">https://doi.org/10.3897/phytokeys.163.38393</ext-link></mixed-citation></ref><ref id="B22"><mixed-citation xmlns:xlink="http://www.w3.org/1999/xlink" xlink:type="simple"><person-group><name name-style="western"><surname>Paszko</surname><given-names>B</given-names></name></person-group> (<year>2015</year>) <article-title>First record of the Sino-Himalayan species <italic><tp:taxon-name><tp:taxon-name-part taxon-name-part-type="genus">Deyeuxia</tp:taxon-name-part><tp:taxon-name-part taxon-name-part-type="species">himalaica</tp:taxon-name-part></tp:taxon-name></italic> in Yunnan province, SW China, and three new combinations in <italic><tp:taxon-name><tp:taxon-name-part taxon-name-part-type="genus">Calamagrostis</tp:taxon-name-part></tp:taxon-name></italic> (<tp:taxon-name><tp:taxon-name-part taxon-name-part-type="family">Poaceae</tp:taxon-name-part></tp:taxon-name>, <tp:taxon-name><tp:taxon-name-part taxon-name-part-type="subtribe">Agrostidinae</tp:taxon-name-part></tp:taxon-name>).</article-title><source>Polish Botanical Journal</source><volume>60</volume>(<issue>2</issue>): <fpage>141</fpage>–<lpage>145</lpage>. <ext-link xlink:href="10.1515/pbj-2015-0029" ext-link-type="doi" xlink:type="simple">https://doi.org/10.1515/pbj-2015-0029</ext-link></mixed-citation></ref><ref id="B23"><mixed-citation xmlns:xlink="http://www.w3.org/1999/xlink" xlink:type="simple"><person-group><name name-style="western"><surname>Paszko</surname><given-names>B</given-names></name></person-group> (<year>2016</year>) <article-title><italic><tp:taxon-name><tp:taxon-name-part taxon-name-part-type="genus">Calamagrostis</tp:taxon-name-part><tp:taxon-name-part taxon-name-part-type="species">nyingchiensis</tp:taxon-name-part></tp:taxon-name></italic>, a new combination for <italic><tp:taxon-name><tp:taxon-name-part taxon-name-part-type="genus">Deyeuxia</tp:taxon-name-part><tp:taxon-name-part taxon-name-part-type="species">nyingchiensis</tp:taxon-name-part></tp:taxon-name></italic> (<tp:taxon-name><tp:taxon-name-part taxon-name-part-type="family">Poaceae</tp:taxon-name-part></tp:taxon-name>, <tp:taxon-name><tp:taxon-name-part taxon-name-part-type="subtribe">Agrostidinae</tp:taxon-name-part></tp:taxon-name>), and its first record from Yunnan Province, SW China.</article-title><source>Polish Botanical Journal</source><volume>61</volume>(<issue>1</issue>): <fpage>53</fpage>–<lpage>57</lpage>. <ext-link xlink:href="10.1515/pbj-2016-0011" ext-link-type="doi" xlink:type="simple">https://doi.org/10.1515/pbj-2016-0011</ext-link></mixed-citation></ref></ref-list></tp:taxon-treatment>
