# Supplementary material for: ﻿An update on the taxonomy of Calamagrostisnagarum (Bor) G.Singh and its allies (Poaceae, Agrostidinae): morphometrics and micro-morphology
Source: PhytoKeys. 2022 Nov 4;212:135–55. doi: 10.3897/phytokeys.212.89253 (PMC9836595; doi:10.3897/phytokeys.212.89253)
Supplement: XML Treatment for Calamagrostis lahulensis [file phytokeys.212.89253-treatment2.xml]

<!DOCTYPE tp:taxon-treatment
  PUBLIC "-//TaxonX//DTD Taxonomic Treatment Publishing DTD v0 20100105//EN" "tax-treatment-NSO.dtd">
<tp:taxon-treatment xmlns:tp="http://www.plazi.org/taxpub"><tp:treatment-meta><kwd-group><label>Taxon classification</label><kwd>
                <named-content content-type="kingdom">Plantae</named-content>
              </kwd><kwd>
                <named-content content-type="order">Poales</named-content>
              </kwd><kwd>
                <named-content content-type="family">Poaceae</named-content>
              </kwd></kwd-group><mixed-citation publication-type="journal"><person-group><name><surname>Prasad</surname><given-names>Dileshwar</given-names></name><name><surname>Kumar</surname><given-names>Ravindra</given-names></name><name><surname>Jaiswal</surname><given-names>Shubham</given-names></name><name><surname>Yadav</surname><given-names>Rekha</given-names></name><name><surname>Tiwari</surname><given-names>Smita</given-names></name><name><surname>Agnihotri</surname><given-names>Priyanka</given-names></name></person-group><article-title>﻿An update on the taxonomy of <italic><tp:taxon-name><tp:taxon-name-part taxon-name-part-type="genus" reg="Calamagrostis">Calamagrostis</tp:taxon-name-part><tp:taxon-name-part taxon-name-part-type="species" reg="nagarum">nagarum</tp:taxon-name-part></tp:taxon-name></italic> (Bor) G.Singh and its allies (<tp:taxon-name><tp:taxon-name-part taxon-name-part-type="family">Poaceae</tp:taxon-name-part></tp:taxon-name>, <tp:taxon-name><tp:taxon-name-part taxon-name-part-type="subtribe">Agrostidinae</tp:taxon-name-part></tp:taxon-name>): morphometrics and micro-morphology</article-title><source>PhytoKeys</source><day>04</day><month>11</month><year>2022</year><volume>212</volume><fpage>135</fpage><lpage>155</lpage><pub-id pub-id-type="doi">10.3897/phytokeys.212.89253</pub-id></mixed-citation></tp:treatment-meta><tp:nomenclature><label>﻿1.</label><tp:taxon-name>
              <object-id xmlns:xlink="http://www.w3.org/1999/xlink" content-type="arpha" xlink:type="simple">BAE100AA-8AA1-5996-B384-40BE03623890</object-id>
              <tp:taxon-name-part taxon-name-part-type="genus" reg="Calamagrostis">Calamagrostis</tp:taxon-name-part>
              <tp:taxon-name-part taxon-name-part-type="species" reg="lahulensis">lahulensis</tp:taxon-name-part>
            </tp:taxon-name><tp:taxon-authority>G.Singh, in Taxon 33 (1) 94 (1984)</tp:taxon-authority></tp:nomenclature><tp:treatment-sec sec-type="Replaced name" id="SECID0EWMBG"><title>Replaced name</title><p><bold>(typonym).</bold><italic><tp:taxon-name><tp:taxon-name-part taxon-name-part-type="genus" reg="Calamagrostis">Calamagrostis</tp:taxon-name-part><tp:taxon-name-part taxon-name-part-type="species" reg="pulchella">pulchella</tp:taxon-name-part></tp:taxon-name></italic> Griseb. Nachr. Ges. Wiss. Göttingen, Math. -Phys. Kl., 78 (1868), non Saut. ex Rchb. Fl. Germ. Excurs.: 26 (1830)</p></tp:treatment-sec><tp:treatment-sec sec-type="Lectotype" id="SECID0EJNBG"><title>Lectotype</title><p><bold>(designated here).</bold>–India. Sikkim, Guantong, 12,000 ft. [3657 m], 5 September 1849, [<italic><tp:taxon-name><tp:taxon-name-part taxon-name-part-type="genus" reg="Deyeuxia">Deyeuxia</tp:taxon-name-part></tp:taxon-name></italic> 10], <italic>J.D. Hooker</italic> s.n. (K000032374; digital image!). (Image available at <ext-link xmlns:xlink="http://www.w3.org/1999/xlink" xlink:href="https://plants.jstor.org/stable/10.5555/al.ap.specimen.k000032374" ext-link-type="uri" xlink:type="simple">https://plants.jstor.org/stable/10.5555/al.ap.specimen.k000032374</ext-link>)</p></tp:treatment-sec><tp:treatment-sec sec-type="notes" id="SECID0EGOBG"><title>Note.</title><p><italic><tp:taxon-name><tp:taxon-name-part taxon-name-part-type="genus" reg="Calamagrostis">Calamagrostis</tp:taxon-name-part><tp:taxon-name-part taxon-name-part-type="species" reg="lahulensis">lahulensis</tp:taxon-name-part></tp:taxon-name></italic> was originally described by <xref ref-type="bibr" rid="B9">Grisebach (1868)</xref> as <italic><tp:taxon-name><tp:taxon-name-part taxon-name-part-type="genus" reg="Calamagrostis">C.</tp:taxon-name-part><tp:taxon-name-part taxon-name-part-type="species" reg="pulchella">pulchella</tp:taxon-name-part></tp:taxon-name></italic>. Later, <xref ref-type="bibr" rid="B11">Hooker (1896)</xref> assigned <italic><tp:taxon-name><tp:taxon-name-part taxon-name-part-type="genus" reg="Calamagrostis">C.</tp:taxon-name-part><tp:taxon-name-part taxon-name-part-type="species" reg="pulchella">pulchella</tp:taxon-name-part></tp:taxon-name></italic> to the genus <italic><tp:taxon-name><tp:taxon-name-part taxon-name-part-type="genus" reg="Deyeuxia">Deyeuxia</tp:taxon-name-part></tp:taxon-name></italic>. Thereafter, <xref ref-type="bibr" rid="B33">Singh (1984)</xref> transferred the Indian species of <italic><tp:taxon-name><tp:taxon-name-part taxon-name-part-type="genus" reg="Deyeuxia">Deyeuxia</tp:taxon-name-part></tp:taxon-name></italic> into <italic><tp:taxon-name><tp:taxon-name-part taxon-name-part-type="genus" reg="Calamagrostis">Calamagrostis</tp:taxon-name-part></tp:taxon-name></italic> and proposed a new name <italic><tp:taxon-name><tp:taxon-name-part taxon-name-part-type="genus" reg="Calamagrostis">C.</tp:taxon-name-part><tp:taxon-name-part taxon-name-part-type="species" reg="lahulensis">lahulensis</tp:taxon-name-part></tp:taxon-name></italic> for <italic><tp:taxon-name><tp:taxon-name-part taxon-name-part-type="genus" reg="Calamagrostis">C.</tp:taxon-name-part><tp:taxon-name-part taxon-name-part-type="species" reg="pulchella">pulchella</tp:taxon-name-part></tp:taxon-name></italic> Griseb. as the epithet “<italic><tp:taxon-name><tp:taxon-name-part taxon-name-part-type="genus" reg="Calamagrostis"/><tp:taxon-name-part taxon-name-part-type="species" reg="pulchella">pulchella</tp:taxon-name-part></tp:taxon-name></italic>” was preoccupied in <italic><tp:taxon-name><tp:taxon-name-part taxon-name-part-type="genus" reg="Calamagrostis">Calamagrostis</tp:taxon-name-part></tp:taxon-name></italic> by the name <italic><tp:taxon-name><tp:taxon-name-part taxon-name-part-type="genus" reg="Calamagrostis">C.</tp:taxon-name-part><tp:taxon-name-part taxon-name-part-type="species" reg="pulchella">pulchella</tp:taxon-name-part></tp:taxon-name></italic> Saut. ex Rchb. <xref ref-type="bibr" rid="B9">Grisebach (1868)</xref> proposed the name <italic><tp:taxon-name><tp:taxon-name-part taxon-name-part-type="genus" reg="Calamagrostis">C.</tp:taxon-name-part><tp:taxon-name-part taxon-name-part-type="species" reg="pulchella">pulchella</tp:taxon-name-part></tp:taxon-name></italic> based on the heterogenous collections of Hooker, covering the regions between Garhwal and Sikkim Himalaya of India. Although all specimens seen by Grisebach, were ‘sino numero’ (without collection number), he cited localities, altitude, date of collection, name of the collector, and annotation “10 <italic><tp:taxon-name><tp:taxon-name-part taxon-name-part-type="genus" reg="Deyeuxia">Deyeuxia</tp:taxon-name-part></tp:taxon-name></italic>” in the protologue. While searching for the original specimens in various herbaria (<named-content xmlns:xlink="http://www.w3.org/1999/xlink" content-type="dwc:institutional_code" xlink:title="Natural History Museum, London" xlink:href="http://grbio.org/institution/natural-history-museum-london" xlink:type="simple">BM</named-content>, <named-content xmlns:xlink="http://www.w3.org/1999/xlink" content-type="dwc:institutional_code" xlink:title="Central National Herbarium, Botanical Survey of India, Howrah" xlink:href="http://grbio.org/institution/botanical-survey-india" xlink:type="simple">CAL</named-content>, <named-content xmlns:xlink="http://www.w3.org/1999/xlink" content-type="dwc:institutional_code" xlink:title="Indian Council of Forestry Research and Education, Dehradun" xlink:href="http://grbio.org/institution/forest-research-institute-indian-council-forestry-research-and-education" xlink:type="simple">DD</named-content>, E, K and P.), where most of the Hooker’s specimens are housed, we traced seven specimens at K (K000032374, K000032375, K000032376, K000032377, K000838345, K0000838346, and K0000838348), three specimens at <named-content xmlns:xlink="http://www.w3.org/1999/xlink" content-type="dwc:institutional_code" xlink:title="Central National Herbarium, Botanical Survey of India, Howrah" xlink:href="http://grbio.org/institution/botanical-survey-india" xlink:type="simple">CAL</named-content> (CAL0000002397, CAL0000002398, and CAL0000002399), four specimens at W (W0026815, W1889-0241774, W1889-0038498, and W1916-00037771) and one specimen at E (E00394124). All the specimens have a label consisting of the collection details with the annotation ‘10 <italic><tp:taxon-name><tp:taxon-name-part taxon-name-part-type="genus" reg="Deyeuxia">Deyeuxia</tp:taxon-name-part></tp:taxon-name></italic>’and matched well with the protologue. Therefore, they should have been considered as syntypes (Art. 9.6 of the ICN; <xref ref-type="bibr" rid="B36">Turland et al. 2018</xref>). The specimens housed at K have been verified by H.J. Noltie as syntypes, while the specimens preserved at W and <named-content xmlns:xlink="http://www.w3.org/1999/xlink" content-type="dwc:institutional_code" xlink:title="Central National Herbarium, Botanical Survey of India, Howrah" xlink:href="http://grbio.org/institution/botanical-survey-india" xlink:type="simple">CAL</named-content> have been verified by Beata Paszko, Polish Academy of Sciences Poland (KRAM) as type materials. In addition to these, L. Pignotti has also identified the specimens housed at W as syntypes. Another specimen housed at K (K000838347) was from East Nepal, and thus we have excluded it from type materials. We have also examined the type specimens of <italic><tp:taxon-name><tp:taxon-name-part taxon-name-part-type="genus" reg="Calamagrostis">C.</tp:taxon-name-part><tp:taxon-name-part taxon-name-part-type="species" reg="lahulensis">lahulensis</tp:taxon-name-part></tp:taxon-name></italic> housed at <named-content xmlns:xlink="http://www.w3.org/1999/xlink" content-type="dwc:institutional_code" xlink:title="Central National Herbarium, Botanical Survey of India, Howrah" xlink:href="http://grbio.org/institution/botanical-survey-india" xlink:type="simple">CAL</named-content>, which has the same morphological characters, such as panicle short with about 3–4 cm long and congested and awn straight and shortly or not exserted from the spikelet as found in the typical form of <italic><tp:taxon-name><tp:taxon-name-part taxon-name-part-type="genus" reg="Calamagrostis">C.</tp:taxon-name-part><tp:taxon-name-part taxon-name-part-type="species" reg="lahulensis">lahulensis</tp:taxon-name-part></tp:taxon-name></italic>. Since <xref ref-type="bibr" rid="B9">Grisebach (1868)</xref> examined the grass specimens which were housed at Kew herbarium for the description of <italic><tp:taxon-name><tp:taxon-name-part taxon-name-part-type="genus" reg="Calamagrostis">C.</tp:taxon-name-part><tp:taxon-name-part taxon-name-part-type="species" reg="lahulensis">lahulensis</tp:taxon-name-part></tp:taxon-name></italic>, the nomenclatural type should be from the Kew specimens. The presence of rhizomes, culms, ligules, inflorescences, and spikelets and its good preservation makes the specimen K000032374 suitable to choose as the lectotype; the same has been designated here lectotype for the name <italic><tp:taxon-name><tp:taxon-name-part taxon-name-part-type="genus" reg="Calamagrostis">C.</tp:taxon-name-part><tp:taxon-name-part taxon-name-part-type="species" reg="lahulensis">lahulensis</tp:taxon-name-part></tp:taxon-name></italic> following Art. 9.3 of the ICN (<xref ref-type="bibr" rid="B36">Turland et al. 2018</xref>).</p></tp:treatment-sec><ref-list><ref id="B9"><mixed-citation xmlns:xlink="http://www.w3.org/1999/xlink" xlink:type="simple"><person-group><name name-style="western"><surname>Grisebach</surname><given-names>A</given-names></name></person-group> (<year>1868</year>) <article-title>Ueber die Gramineen Hochasiens.</article-title><source>Nachrichten von der Königlichen Gesellschaft der Wissenschaften und von der Georg-Augusts-Universitat</source><volume>1868</volume>: <fpage>61</fpage>–<lpage>93</lpage>.</mixed-citation></ref><ref id="B11"><mixed-citation xmlns:xlink="http://www.w3.org/1999/xlink" xlink:type="simple"><person-group><name name-style="western"><surname>Hooker</surname><given-names>JD</given-names></name></person-group> (<year>1896</year>) <source>The flora of British India 7. L.</source><publisher-name>Reeve &amp; Co.</publisher-name>, <publisher-loc>London</publisher-loc>, <size units="page">842 pp</size>. <ext-link xlink:href="10.5962/bhl.title.678" ext-link-type="doi" xlink:type="simple">https://doi.org/10.5962/bhl.title.678</ext-link></mixed-citation></ref><ref id="B33"><mixed-citation xmlns:xlink="http://www.w3.org/1999/xlink" xlink:type="simple"><person-group><name name-style="western"><surname>Singh</surname><given-names>G</given-names></name></person-group> (<year>1984</year>) <article-title>Nomenclatural notes on Asiatic <italic><tp:taxon-name><tp:taxon-name-part taxon-name-part-type="genus">Calamagrostis</tp:taxon-name-part></tp:taxon-name></italic> (<tp:taxon-name><tp:taxon-name-part taxon-name-part-type="family">Poaceae</tp:taxon-name-part></tp:taxon-name>).</article-title><source>Taxon</source><volume>33</volume>: <fpage>94</fpage>–<lpage>95</lpage>. <ext-link xlink:href="10.2307/1222039" ext-link-type="doi" xlink:type="simple">https://doi.org/10.2307/1222039</ext-link></mixed-citation></ref><ref id="B36"><mixed-citation xmlns:xlink="http://www.w3.org/1999/xlink" xlink:type="simple"><person-group><name name-style="western"><surname>Turland</surname><given-names>NJ</given-names></name><name name-style="western"><surname>Wiersema</surname><given-names>JH</given-names></name><name name-style="western"><surname>Barrie</surname><given-names>FR</given-names></name><name name-style="western"><surname>Greuter</surname><given-names>W</given-names></name><name name-style="western"><surname>Hawksworth</surname><given-names>DL</given-names></name><name name-style="western"><surname>Herendeen</surname><given-names>PS</given-names></name><name name-style="western"><surname>Knapp</surname><given-names>S</given-names></name><name name-style="western"><surname>Kusber</surname><given-names>WH</given-names></name><name name-style="western"><surname>Li</surname><given-names>DZ</given-names></name><name name-style="western"><surname>Marhold</surname><given-names>K</given-names></name><name name-style="western"><surname>May</surname><given-names>TW</given-names></name><name name-style="western"><surname>McNeill</surname><given-names>J</given-names></name><name name-style="western"><surname>Monro</surname><given-names>AM</given-names></name><name name-style="western"><surname>Prado</surname><given-names>J</given-names></name><name name-style="western"><surname>Price</surname><given-names>MJ</given-names></name><name name-style="western"><surname>Smith</surname><given-names>GF</given-names></name></person-group> (<role>Eds</role>) (<year>2018</year>) International Code of Nomenclature for <tp:taxon-name>Algae</tp:taxon-name>, <tp:taxon-name><tp:taxon-name-part taxon-name-part-type="kingdom">Fungi</tp:taxon-name-part></tp:taxon-name>, and Plants (Shenzhen Code) adopted by the Nineteenth International Botanical Congress Shenzhen, China, July 2017. Regnum Vegetabile 159. Koeltz Botanical Books, Glashütten. <ext-link xlink:href="10.12705/Code.2018" ext-link-type="doi" xlink:type="simple">https://doi.org/10.12705/Code.2018</ext-link></mixed-citation></ref></ref-list></tp:taxon-treatment>
