# Supplementary material for: ﻿An update on the taxonomy of Calamagrostisnagarum (Bor) G.Singh and its allies (Poaceae, Agrostidinae): morphometrics and micro-morphology
Source: PhytoKeys. 2022 Nov 4;212:135–55. doi: 10.3897/phytokeys.212.89253 (PMC9836595; doi:10.3897/phytokeys.212.89253)
Supplement: XML Treatment for Calamagrostis scabrescens [file phytokeys.212.89253-treatment3.xml]

<!DOCTYPE tp:taxon-treatment
  PUBLIC "-//TaxonX//DTD Taxonomic Treatment Publishing DTD v0 20100105//EN" "tax-treatment-NSO.dtd">
<tp:taxon-treatment xmlns:tp="http://www.plazi.org/taxpub"><tp:treatment-meta><kwd-group><label>Taxon classification</label><kwd>
                <named-content content-type="kingdom">Plantae</named-content>
              </kwd><kwd>
                <named-content content-type="order">Poales</named-content>
              </kwd><kwd>
                <named-content content-type="family">Poaceae</named-content>
              </kwd></kwd-group><mixed-citation publication-type="journal"><person-group><name><surname>Prasad</surname><given-names>Dileshwar</given-names></name><name><surname>Kumar</surname><given-names>Ravindra</given-names></name><name><surname>Jaiswal</surname><given-names>Shubham</given-names></name><name><surname>Yadav</surname><given-names>Rekha</given-names></name><name><surname>Tiwari</surname><given-names>Smita</given-names></name><name><surname>Agnihotri</surname><given-names>Priyanka</given-names></name></person-group><article-title>﻿An update on the taxonomy of <italic><tp:taxon-name><tp:taxon-name-part taxon-name-part-type="genus" reg="Calamagrostis">Calamagrostis</tp:taxon-name-part><tp:taxon-name-part taxon-name-part-type="species" reg="nagarum">nagarum</tp:taxon-name-part></tp:taxon-name></italic> (Bor) G.Singh and its allies (<tp:taxon-name><tp:taxon-name-part taxon-name-part-type="family">Poaceae</tp:taxon-name-part></tp:taxon-name>, <tp:taxon-name><tp:taxon-name-part taxon-name-part-type="subtribe">Agrostidinae</tp:taxon-name-part></tp:taxon-name>): morphometrics and micro-morphology</article-title><source>PhytoKeys</source><day>04</day><month>11</month><year>2022</year><volume>212</volume><fpage>135</fpage><lpage>155</lpage><pub-id pub-id-type="doi">10.3897/phytokeys.212.89253</pub-id></mixed-citation></tp:treatment-meta><tp:nomenclature><label>﻿2.</label><tp:taxon-name>
              <object-id xmlns:xlink="http://www.w3.org/1999/xlink" content-type="arpha" xlink:type="simple">96EA7DED-6744-5D96-BA76-9826A89C5E42</object-id>
              <tp:taxon-name-part taxon-name-part-type="genus" reg="Calamagrostis">Calamagrostis</tp:taxon-name-part>
              <tp:taxon-name-part taxon-name-part-type="species" reg="scabrescens">scabrescens</tp:taxon-name-part>
            </tp:taxon-name><tp:taxon-authority>Griseb., Nachr. Königl. Ges. Wiss. Georg-Augusts-Univ. 3: 79. (1868)</tp:taxon-authority><tp:nomenclature-citation-list><tp:nomenclature-citation><tp:taxon-name>
                  <tp:taxon-name-part taxon-name-part-type="genus" reg="Calamagrostis">C.</tp:taxon-name-part>
                  <tp:taxon-name-part taxon-name-part-type="species" reg="scabrescens">scabrescens</tp:taxon-name-part>
                  <tp:taxon-name-part taxon-name-part-type="infraspecific-rank">var.</tp:taxon-name-part>
                  <tp:taxon-name-part taxon-name-part-type="variety" reg="humilis">humilis</tp:taxon-name-part>
                </tp:taxon-name><comment>Griseb. Nachr. Königl. Ges. Wiss. Georg-Augusts-Univ. 3: 79 (1868). Lectotype (designated here):–India. Sikkim, Lachen, 11,000 ft. [3352.8 m], [D. nr. 9], 3 July 1849, J.D. Hooker s.n. (K: K000838368, digital image!). (Image available at <ext-link xmlns:xlink="http://www.w3.org/1999/xlink" xlink:href="https://plants.jstor.org/stable/viewer/10.5555/al.ap.specimen.k000032368" ext-link-type="uri" xlink:type="simple">https://plants.jstor.org/stable/viewer/10.5555/al.ap.specimen.k000032368</ext-link>).</comment></tp:nomenclature-citation></tp:nomenclature-citation-list></tp:nomenclature><tp:treatment-sec sec-type="Lectotype" id="SECID0E4XBG"><title>Lectotype</title><p><bold>(designated here).</bold>–India. Sikkim, Lachen, 12,000 ft [3600 m], [<italic><tp:taxon-name><tp:taxon-name-part taxon-name-part-type="genus" reg="Deyeuxia">Deyeuxia</tp:taxon-name-part><tp:taxon-name-part taxon-name-part-type="species" reg="scabrescens">scabrescens</tp:taxon-name-part></tp:taxon-name></italic> Munr.], 3 August 1849, <italic>J.D. Hooker s.n.</italic> (K: K000838333, digital image!). (Image available at <ext-link xmlns:xlink="http://www.w3.org/1999/xlink" xlink:href="https://plants.jstor.org/stable/viewer/10.5555/al.ap.specimen.k000838333" ext-link-type="uri" xlink:type="simple">https://plants.jstor.org/stable/viewer/10.5555/al.ap.specimen.k000838333</ext-link>)</p></tp:treatment-sec><tp:treatment-sec sec-type="notes" id="SECID0E5YBG"><title>Note.</title><p><xref ref-type="bibr" rid="B9">Grisebach (1868)</xref> described <italic><tp:taxon-name><tp:taxon-name-part taxon-name-part-type="genus" reg="Calamagrostis">Calamagrostis</tp:taxon-name-part><tp:taxon-name-part taxon-name-part-type="species" reg="scabrescens">scabrescens</tp:taxon-name-part></tp:taxon-name></italic> with three varieties viz. (α) var. <tp:taxon-name><tp:taxon-name-part taxon-name-part-type="genus" reg="Calamagrostis"/><tp:taxon-name-part taxon-name-part-type="species" reg="scabrescens"/><tp:taxon-name-part taxon-name-part-type="variety" reg="scabrescens">scabrescens</tp:taxon-name-part></tp:taxon-name> Griseb., (β) var. <tp:taxon-name><tp:taxon-name-part taxon-name-part-type="genus" reg="Calamagrostis"/><tp:taxon-name-part taxon-name-part-type="species" reg="scabrescens"/><tp:taxon-name-part taxon-name-part-type="variety" reg="elatior">elatior</tp:taxon-name-part></tp:taxon-name> Griseb. and (γ) var. <tp:taxon-name><tp:taxon-name-part taxon-name-part-type="genus" reg="Calamagrostis"/><tp:taxon-name-part taxon-name-part-type="species" reg="scabrescens"/><tp:taxon-name-part taxon-name-part-type="variety" reg="humilis">humilis</tp:taxon-name-part></tp:taxon-name> Griseb. based on Hooker’s gatherings which were housed in Kew Herbarium. The name <italic><tp:taxon-name><tp:taxon-name-part taxon-name-part-type="genus" reg="Calamagrostis">C.</tp:taxon-name-part><tp:taxon-name-part taxon-name-part-type="species" reg="scabrescens">scabrescens</tp:taxon-name-part></tp:taxon-name></italic> (≡var. <tp:taxon-name><tp:taxon-name-part taxon-name-part-type="genus" reg="Calamagrostis"/><tp:taxon-name-part taxon-name-part-type="species" reg="scabrescens"/><tp:taxon-name-part taxon-name-part-type="variety" reg="scabrescens">scabrescens</tp:taxon-name-part></tp:taxon-name>) was given for H. [Hooker’s]: <italic><tp:taxon-name><tp:taxon-name-part taxon-name-part-type="genus" reg="Deyeuxia">D.</tp:taxon-name-part></tp:taxon-name></italic> [<italic><tp:taxon-name><tp:taxon-name-part taxon-name-part-type="genus" reg="Deyeuxia">Deyeuxia</tp:taxon-name-part></tp:taxon-name></italic>] <italic><tp:taxon-name><tp:taxon-name-part taxon-name-part-type="genus" reg="Deyeuxia"/><tp:taxon-name-part taxon-name-part-type="species" reg="scabrescens">scabrescens</tp:taxon-name-part></tp:taxon-name></italic> Munr., characterized by ciliated glumes along the margin. The var. <tp:taxon-name><tp:taxon-name-part taxon-name-part-type="genus" reg="Deyeuxia"/><tp:taxon-name-part taxon-name-part-type="species" reg="scabrescens"/><tp:taxon-name-part taxon-name-part-type="variety" reg="elatior">elatior</tp:taxon-name-part></tp:taxon-name> was proposed for H. [Hooker’s]: <italic><tp:taxon-name><tp:taxon-name-part taxon-name-part-type="genus" reg="Deyeuxia">D.</tp:taxon-name-part></tp:taxon-name></italic> [<italic><tp:taxon-name><tp:taxon-name-part taxon-name-part-type="genus" reg="Deyeuxia">Deyeuxia</tp:taxon-name-part></tp:taxon-name></italic>] nr. 7, in which glumes are not ciliated along the margin, panicle sub-violet and about 30 cm long. Var. <tp:taxon-name><tp:taxon-name-part taxon-name-part-type="genus" reg="Deyeuxia"/><tp:taxon-name-part taxon-name-part-type="variety" reg="humilis">humilis</tp:taxon-name-part></tp:taxon-name> was proposed for the H. [Hooker’s]: <tp:taxon-name><tp:taxon-name-part taxon-name-part-type="genus" reg="Deyeuxia">D.</tp:taxon-name-part></tp:taxon-name> [<italic><tp:taxon-name><tp:taxon-name-part taxon-name-part-type="genus" reg="Deyeuxia">Deyeuxia</tp:taxon-name-part></tp:taxon-name></italic>] nr. 9, which differs from the above by having non ciliated glumes, panicle narrow and greenish, and ligule short, truncate or obtuse. Later, var. <tp:taxon-name><tp:taxon-name-part taxon-name-part-type="genus" reg="Deyeuxia"/><tp:taxon-name-part taxon-name-part-type="variety" reg="humilis"/><tp:taxon-name-part taxon-name-part-type="variety" reg="humilis">humilis</tp:taxon-name-part></tp:taxon-name> was synonymized with <italic><tp:taxon-name><tp:taxon-name-part taxon-name-part-type="genus" reg="Calamagrostis">C.</tp:taxon-name-part><tp:taxon-name-part taxon-name-part-type="species" reg="scabrescens">scabrescens</tp:taxon-name-part></tp:taxon-name></italic>, while var. <tp:taxon-name><tp:taxon-name-part taxon-name-part-type="genus" reg="Calamagrostis"/><tp:taxon-name-part taxon-name-part-type="species" reg="scabrescens"/><tp:taxon-name-part taxon-name-part-type="variety" reg="elatior">elatior</tp:taxon-name-part></tp:taxon-name> raised to rank of species as <italic><tp:taxon-name><tp:taxon-name-part taxon-name-part-type="genus" reg="Calamagrostis">C.</tp:taxon-name-part><tp:taxon-name-part taxon-name-part-type="species" reg="elatior">elatior</tp:taxon-name-part></tp:taxon-name></italic> (Griseb.) A. Camus (<xref ref-type="bibr" rid="B5">Camus 1928</xref>; <xref ref-type="bibr" rid="B4">Bor 1960</xref>).</p><p>While searching for Hooker’s specimen(s) belonging to the name <italic><tp:taxon-name><tp:taxon-name-part taxon-name-part-type="genus" reg="Calamagrostis">C.</tp:taxon-name-part><tp:taxon-name-part taxon-name-part-type="species" reg="scabrescens">scabrescens</tp:taxon-name-part></tp:taxon-name></italic> in various herbaria we traced six specimens, two at K (K000838333 and K000838334), one specimen at <named-content xmlns:xlink="http://www.w3.org/1999/xlink" content-type="dwc:institutional_code" xlink:title="Natural History Museum, London" xlink:href="http://grbio.org/institution/natural-history-museum-london" xlink:type="simple">BM</named-content> (BM000573477), <named-content xmlns:xlink="http://www.w3.org/1999/xlink" content-type="dwc:institutional_code" xlink:title="Central National Herbarium, Botanical Survey of India, Howrah" xlink:href="http://grbio.org/institution/botanical-survey-india" xlink:type="simple">CAL</named-content> (0000004002), <named-content xmlns:xlink="http://www.w3.org/1999/xlink" content-type="dwc:institutional_code" xlink:title="Montpellier University, Montpellier, France" xlink:href="http://grbio.org/institution/universit%C3%A9-montpellier-2" xlink:type="simple">MPU</named-content> (MPU027066), and W (W1889-0241775) each. All the specimens were collected from the different localities of Sikkim Himalaya and have the annotation “H.: <italic><tp:taxon-name><tp:taxon-name-part taxon-name-part-type="genus" reg="Deyeuxia">Deyeuxia</tp:taxon-name-part><tp:taxon-name-part taxon-name-part-type="species" reg="scabrescens">scabrescens</tp:taxon-name-part></tp:taxon-name></italic> Munr.” The specimens at K, W, and <named-content xmlns:xlink="http://www.w3.org/1999/xlink" content-type="dwc:institutional_code" xlink:title="Central National Herbarium, Botanical Survey of India, Howrah" xlink:href="http://grbio.org/institution/botanical-survey-india" xlink:type="simple">CAL</named-content> were verified as type materials by Beata Paszko. We have examined all the specimens including those which are housed in <named-content xmlns:xlink="http://www.w3.org/1999/xlink" content-type="dwc:institutional_code" xlink:title="Montpellier University, Montpellier, France" xlink:href="http://grbio.org/institution/universit%C3%A9-montpellier-2" xlink:type="simple">MPU</named-content> and <named-content xmlns:xlink="http://www.w3.org/1999/xlink" content-type="dwc:institutional_code" xlink:title="Natural History Museum, London" xlink:href="http://grbio.org/institution/natural-history-museum-london" xlink:type="simple">BM</named-content> and determined as type material of <italic><tp:taxon-name><tp:taxon-name-part taxon-name-part-type="genus" reg="Calamagrostis">C.</tp:taxon-name-part><tp:taxon-name-part taxon-name-part-type="species" reg="scabrescens">scabrescens</tp:taxon-name-part></tp:taxon-name></italic>.</p><p>At <named-content xmlns:xlink="http://www.w3.org/1999/xlink" content-type="dwc:institutional_code" xlink:title="Central National Herbarium, Botanical Survey of India, Howrah" xlink:href="http://grbio.org/institution/botanical-survey-india" xlink:type="simple">CAL</named-content>, the specimen, CAL0000002402, was stored under the type materials of <italic><tp:taxon-name><tp:taxon-name-part taxon-name-part-type="genus" reg="Calamagrostis">C.</tp:taxon-name-part><tp:taxon-name-part taxon-name-part-type="species" reg="scabrescens">scabrescens</tp:taxon-name-part></tp:taxon-name></italic>, without annotation of “<italic><tp:taxon-name><tp:taxon-name-part taxon-name-part-type="genus" reg="Deyeuxia">Deyeuxia</tp:taxon-name-part><tp:taxon-name-part taxon-name-part-type="species" reg="scabrescens">scabrescens</tp:taxon-name-part></tp:taxon-name></italic> Munr.” on the sheet. This specimen was identified as the type of <italic><tp:taxon-name><tp:taxon-name-part taxon-name-part-type="genus" reg="Deyeuxia">Deyeuxia</tp:taxon-name-part><tp:taxon-name-part taxon-name-part-type="species" reg="filiformis">filiformis</tp:taxon-name-part></tp:taxon-name></italic> senso. Hook. f., but later identified as <italic><tp:taxon-name><tp:taxon-name-part taxon-name-part-type="genus" reg="Calamagrostis">C.</tp:taxon-name-part><tp:taxon-name-part taxon-name-part-type="species" reg="scabrescens">scabrescens</tp:taxon-name-part></tp:taxon-name></italic> by Sunanda Bhattacharya, Botanical Survey of India. According to <xref ref-type="bibr" rid="B17">Paszko (2012a)</xref>, it belongs to <italic><tp:taxon-name><tp:taxon-name-part taxon-name-part-type="genus" reg="Deyeuxia">Deyeuxia</tp:taxon-name-part><tp:taxon-name-part taxon-name-part-type="species" reg="filiformis">filiformis</tp:taxon-name-part></tp:taxon-name></italic> senso. Hook. f. of <italic><tp:taxon-name><tp:taxon-name-part taxon-name-part-type="genus" reg="Calamagrostis">C.</tp:taxon-name-part><tp:taxon-name-part taxon-name-part-type="species" reg="lahulensis">lahulensis</tp:taxon-name-part></tp:taxon-name></italic>-<italic><tp:taxon-name><tp:taxon-name-part taxon-name-part-type="genus" reg="Calamagrostis">C.</tp:taxon-name-part><tp:taxon-name-part taxon-name-part-type="species" reg="scabrescens">scabrescens</tp:taxon-name-part></tp:taxon-name></italic> complex. Therefore, we excluded it from the type materials.</p><p>Since Grisebach examined Hooker’s specimens housed at K for his new species <italic><tp:taxon-name><tp:taxon-name-part taxon-name-part-type="genus" reg="Calamagrostis">C.</tp:taxon-name-part><tp:taxon-name-part taxon-name-part-type="species" reg="scabrescens">scabrescens</tp:taxon-name-part></tp:taxon-name></italic>, the specimen with barcode K000838333 (left-hand side) is designated here as lectotype for the name <italic><tp:taxon-name><tp:taxon-name-part taxon-name-part-type="genus" reg="Calamagrostis">C.</tp:taxon-name-part><tp:taxon-name-part taxon-name-part-type="species" reg="scabrescens">scabrescens</tp:taxon-name-part></tp:taxon-name></italic> as per Art. 9.3 of the ICN (<xref ref-type="bibr" rid="B36">Turland et al. 2018</xref>), because of its good preservation with complete plants including inflorescence and spikelet and illustration of ciliated glumes on the sheet.</p><p>In addition to this, for the var. <tp:taxon-name><tp:taxon-name-part taxon-name-part-type="genus" reg="Calamagrostis"/><tp:taxon-name-part taxon-name-part-type="species" reg="scabrescens"/><tp:taxon-name-part taxon-name-part-type="variety" reg="humilis">humilis</tp:taxon-name-part></tp:taxon-name> we have traced another two specimens at K (K000838352 and K000032368) and one specimen at W (W0026817) which belong to the type materials of var. <tp:taxon-name><tp:taxon-name-part taxon-name-part-type="genus" reg="Calamagrostis"/><tp:taxon-name-part taxon-name-part-type="species" reg="scabrescens"/><tp:taxon-name-part taxon-name-part-type="variety" reg="humilis">humilis</tp:taxon-name-part></tp:taxon-name>. All of them bear the annotation “H.: D. nr. 9”, and thus should be considered as syntypes (Art. 9.6 of the ICN; <xref ref-type="bibr" rid="B36">Turland et al. 2018</xref>). The specimen with barcode K000838368 is designated here as the lectotype for the name <tp:taxon-name><tp:taxon-name-part taxon-name-part-type="genus" reg="Calamagrostis">C.</tp:taxon-name-part><tp:taxon-name-part taxon-name-part-type="species" reg="scabrescens">scabrescens</tp:taxon-name-part><tp:taxon-name-part taxon-name-part-type="infraspecific-rank">var.</tp:taxon-name-part><tp:taxon-name-part taxon-name-part-type="variety" reg="humilis">humilis</tp:taxon-name-part></tp:taxon-name> following Art. 9.3 of the ICN (<xref ref-type="bibr" rid="B36">Turland et al. 2018</xref>), as the specimen is well-preserved and also morphologically complete with roots, inflorescences, and spikelets.</p></tp:treatment-sec><ref-list><ref id="B9"><mixed-citation xmlns:xlink="http://www.w3.org/1999/xlink" xlink:type="simple"><person-group><name name-style="western"><surname>Grisebach</surname><given-names>A</given-names></name></person-group> (<year>1868</year>) <article-title>Ueber die Gramineen Hochasiens.</article-title><source>Nachrichten von der Königlichen Gesellschaft der Wissenschaften und von der Georg-Augusts-Universitat</source><volume>1868</volume>: <fpage>61</fpage>–<lpage>93</lpage>.</mixed-citation></ref><ref id="B5"><mixed-citation xmlns:xlink="http://www.w3.org/1999/xlink" xlink:type="simple"><person-group><name name-style="western"><surname>Camus</surname><given-names>A</given-names></name></person-group> (<year>1928</year>) <article-title>Quelques Graminées nouvelles pour la flore de l’Indo-Chine.</article-title><source>Bulletin de la Société Botanique de France</source><volume>75</volume>(<issue>3</issue>): <fpage>552</fpage>–<lpage>555</lpage>. <ext-link xlink:href="10.1080/00378941.1928.10836296" ext-link-type="doi" xlink:type="simple">https://doi.org/10.1080/00378941.1928.10836296</ext-link></mixed-citation></ref><ref id="B4"><mixed-citation xmlns:xlink="http://www.w3.org/1999/xlink" xlink:type="simple"><person-group><name name-style="western"><surname>Bor</surname><given-names>NL</given-names></name></person-group> (<year>1960</year>) <source>Grasses of Burma, Ceylon, India and Pakistan (excluding <tp:taxon-name><tp:taxon-name-part taxon-name-part-type="tribe">Bambuseae</tp:taxon-name-part></tp:taxon-name>).</source><publisher-name>Pergamon Press</publisher-name>, <publisher-loc>London</publisher-loc>, <size units="page">767 pp</size>.</mixed-citation></ref><ref id="B17"><mixed-citation xmlns:xlink="http://www.w3.org/1999/xlink" xlink:type="simple"><person-group><name name-style="western"><surname>Paszko</surname><given-names>B</given-names></name></person-group> (<year>2012a</year>) <article-title>Taxonomic revision of <italic><tp:taxon-name><tp:taxon-name-part taxon-name-part-type="genus">Calamagrostis</tp:taxon-name-part><tp:taxon-name-part taxon-name-part-type="species">filiformis</tp:taxon-name-part></tp:taxon-name></italic>, <italic><tp:taxon-name><tp:taxon-name-part taxon-name-part-type="genus">C.</tp:taxon-name-part><tp:taxon-name-part taxon-name-part-type="species">tripilifera</tp:taxon-name-part></tp:taxon-name></italic> and their allies (<tp:taxon-name><tp:taxon-name-part taxon-name-part-type="family">Poaceae</tp:taxon-name-part></tp:taxon-name>: <tp:taxon-name><tp:taxon-name-part taxon-name-part-type="subtribe">Agrostidinae</tp:taxon-name-part></tp:taxon-name>).</article-title><source>Polish Botanical Journal</source><volume>57</volume>: <fpage>335</fpage>–<lpage>346</lpage>.</mixed-citation></ref><ref id="B36"><mixed-citation xmlns:xlink="http://www.w3.org/1999/xlink" xlink:type="simple"><person-group><name name-style="western"><surname>Turland</surname><given-names>NJ</given-names></name><name name-style="western"><surname>Wiersema</surname><given-names>JH</given-names></name><name name-style="western"><surname>Barrie</surname><given-names>FR</given-names></name><name name-style="western"><surname>Greuter</surname><given-names>W</given-names></name><name name-style="western"><surname>Hawksworth</surname><given-names>DL</given-names></name><name name-style="western"><surname>Herendeen</surname><given-names>PS</given-names></name><name name-style="western"><surname>Knapp</surname><given-names>S</given-names></name><name name-style="western"><surname>Kusber</surname><given-names>WH</given-names></name><name name-style="western"><surname>Li</surname><given-names>DZ</given-names></name><name name-style="western"><surname>Marhold</surname><given-names>K</given-names></name><name name-style="western"><surname>May</surname><given-names>TW</given-names></name><name name-style="western"><surname>McNeill</surname><given-names>J</given-names></name><name name-style="western"><surname>Monro</surname><given-names>AM</given-names></name><name name-style="western"><surname>Prado</surname><given-names>J</given-names></name><name name-style="western"><surname>Price</surname><given-names>MJ</given-names></name><name name-style="western"><surname>Smith</surname><given-names>GF</given-names></name></person-group> (<role>Eds</role>) (<year>2018</year>) International Code of Nomenclature for <tp:taxon-name>Algae</tp:taxon-name>, <tp:taxon-name><tp:taxon-name-part taxon-name-part-type="kingdom">Fungi</tp:taxon-name-part></tp:taxon-name>, and Plants (Shenzhen Code) adopted by the Nineteenth International Botanical Congress Shenzhen, China, July 2017. Regnum Vegetabile 159. Koeltz Botanical Books, Glashütten. <ext-link xlink:href="10.12705/Code.2018" ext-link-type="doi" xlink:type="simple">https://doi.org/10.12705/Code.2018</ext-link></mixed-citation></ref></ref-list></tp:taxon-treatment>
