# Supplementary material for: ﻿An update on the taxonomy of Calamagrostisnagarum (Bor) G.Singh and its allies (Poaceae, Agrostidinae): morphometrics and micro-morphology
Source: PhytoKeys. 2022 Nov 4;212:135–55. doi: 10.3897/phytokeys.212.89253 (PMC9836595; doi:10.3897/phytokeys.212.89253)
Supplement: Supplementary material 1 — Quantitative data of morphological characters and elevation data of Calamagrostislahulensis, C.nagarum, and C.scabrescens [file phytokeys-212-135_article-89253__-s001.xlsx]

## Sheet: Sheet1
Species	Lower glume width (LGW)	Lower glume length (LGL)	Upper glume length (UGL)	Lemma length (LL)	Upper glume width (UGW)	Rachilla with hairs length (RHL)	Awn length (AL)	Length of nerve prolongation (LTM)	Length of lemma base to awn insertion point (LBTAIP)	Awn insertion point to lemma tip (AIPTLT)	Palea length (PL)	Palea length/lemma length (PL/LL)	Lower glume length/Upper glume length (LGL/UGL)	Lower glume width/Lower glume length (LGW/LGL)	Upper glume width/Upper glume length (UGW/UGL)	Length of lemma base to awn insertion point/Awn insertion point to lemma tip (AIPTLT/LBTAIP)	Lemma length/Lower glume length (LL/LGL)	Rachilla hairs length/Lemma length (RHL/LL)
C. lahulensis	1.1	3.6	3.69	2.76	1.06	3.2	1.643	0	2.04	1.598	1.84	0.666667	0.97561	0.305556	0.287263	0.783333	0.294444	1.15942
C. lahulensis	1.08	3.53	3.5	2.57	1.023	3.47	1.87	0	1.526	1.08	1.8	0.700389	1.00857	0.305949	0.292286	0.707733	0.289802	1.35019
C. lahulensis	0.92	3.9	3.4	2.7	0.91	3.14	2.5	0.2	1.5	1.2	2.3	0.851852	1.14706	0.235897	0.267647	0.8	0.233333	1.16296
C. lahulensis	0.86	3.4	3.3	2.7	0.86	2.96	2.7	0.23	1.7	1	2.12	0.785185	1.0303	0.252941	0.260606	0.588235	0.252941	1.0963
C. lahulensis	1.33	5.308	5.031	3.99	1.33	4.98	4.7	0	1.922	2.84	2.89	0.724311	1.05506	0.250565	0.264361	1.47763	0.250565	1.24812
C. lahulensis	1.32	5.3	5.27	4.36	1.32	4.84	5.729	0.2	2.4	1.87	3.12	0.715596	1.00569	0.249057	0.250474	0.779167	0.249057	1.11009
C. lahulensis	1.236	5.56	5.46	3.65	1.236	5.18	4.64	0.12	2.2	1.46	2.74	0.750685	1.01832	0.222302	0.226374	0.663636	0.222302	1.41918
C. lahulensis	1.12	4.5	4.39	3.099	1.12	3.49	4	0	2.6	1.67	2.48	0.800258	1.02506	0.248889	0.255125	0.642308	0.248889	1.12617
C. lahulensis	1.3	4	3.42	3	1.2	3.9	5	0.3	2.5	0.5	2.65	0.883333	1.16959	0.325	0.350877	0.2	0.3	1.3
C. lahulensis	1.3	5.15	5.14	4.275	1.35	5.11	6	0.24	2.8	1.2	3.2	0.748538	1.00195	0.252427	0.262646	0.428571	0.262136	1.19532
C. lahulensis	1.12	4.14	4.19	3.141	1.14	3.6	2.79	0	1.03	1.101	2.35	0.748169	0.988067	0.270531	0.272076	1.06893	0.275362	1.14613
C. lahulensis	1.36	5.03	4.7	3.05	1.28	3.63	2.1	0	1.49	1.524	2.55	0.836066	1.07021	0.270378	0.27234	1.02282	0.254473	1.19016
C. lahulensis	1.47	4.87	4.87	3.4	1.24	4.1	2.95	0	1.56	1.9	2.64	0.776471	1	0.301848	0.25462	1.21795	0.25462	1.20588
C. lahulensis	1.26	4.62	4.35	3.1	1.2	3.49	2.89	0	1.56	1.4	2.59	0.835484	1.06207	0.272727	0.275862	0.897436	0.25974	1.12581
C. lahulensis	1.28	4.67	4.618	3.44	1.18	3.73	2.249	0	2.16	1.518	3.39	0.985465	1.01126	0.27409	0.255522	0.702778	0.252677	1.0843
C. lahulensis	1.32	5.102	4.7	3.86	1.39	3.73	2	0	1.15	1.46	2.66	0.689119	1.08553	0.258722	0.295745	1.26957	0.272442	0.966321
C. lahulensis	1.32	4.25	4.8	3.5	1.2	3.806	2.3	0	1.54	1.3	2.89	0.825714	0.885417	0.310588	0.25	0.844156	0.282353	1.08743
C. lahulensis	1.3	4.25	4.15	3.33	1.2	3.57	2.5	0	1.89	0.73	2.99	0.897898	1.0241	0.305882	0.289157	0.386243	0.282353	1.07207
C. lahulensis	1.5	4.51	4.39	3.44	1.4	3.12	2.4	0	1.56	0.94	2.49	0.723837	1.02733	0.332594	0.318907	0.602564	0.310421	0.906977
C. lahulensis	1.01	4.25	4.25	2.9	0.9	3.2	2.5	0	1.7	0.1	2.33	0.803448	1	0.237647	0.211765	0.0588235	0.211765	1.10345
C. lahulensis	0.86	4.1	4.06	3	0.88	3.191	2.463	0	2.7	1.97	2.97	0.99	1.00985	0.209756	0.216749	0.72963	0.214634	1.06367
C. lahulensis	1.2	4.1	4	3.39	1.24	3.65	2.342	0	1.98	1.9	3	0.884956	1.025	0.292683	0.31	0.959596	0.302439	1.0767
C. lahulensis	1.24	4.5	3.99	3.42	1.22	4.15	2.5	0	2.1	1.86	3.2	0.935673	1.12782	0.275556	0.305764	0.885714	0.271111	1.21345
C. lahulensis	1.3	5.5	5	3.56	1.3	3.547	2.56	0	2.5	2	2.77	0.77809	1.1	0.236364	0.26	0.8	0.236364	0.996348
C. lahulensis	1.07	4.11	4.029	3.077	0.95	2.83	2.737	0	1.135	2	2.1	0.682483	1.0201	0.260341	0.235791	1.76211	0.231144	0.919727
C. lahulensis	1.086	4.3	3.84	3.15	0.98	3.045	2.9	0	1.08	2.194	2.07	0.657143	1.11979	0.252558	0.255208	2.03148	0.227907	0.966667
C. nagarum	0.87	4.9	5.2	4.1	1.18	3.3	5.1	0.711	2.5	1.6	2.3	0.560976	0.942308	0.177551	0.226923	0.64	0.836735	0.804878
C. nagarum	0.8	5	5	4.1	1.34	2.99	4.2	0.505	2.8	1.3	2.4	0.585366	1	0.16	0.268	0.464286	0.82	0.729268
C. nagarum	1.009	4.8	4.9	4	0.927	2.96	4.3	0.658	1.77	2.23	2.215	0.55375	0.979592	0.210208	0.189184	1.25989	0.833333	0.74
C. nagarum	1.096	4.5	4.6	4.2	0.936	2.995	3.75	0.547	2.8	1.4	2.168	0.51619	0.978261	0.243556	0.203478	0.5	0.933333	0.713095
C. nagarum	1.05	3.7	4.2	3.2	1.012	3.114	4.198	0.658	2.46	0.74	2.307	0.720937	0.880952	0.283784	0.240952	0.300813	0.864865	0.973125
C. nagarum	0.8	4.067	4.538	3.98	1.14	2.898	4.95	0.841	2.149	1.831	2.17	0.545226	0.89621	0.196705	0.251212	0.852024	0.978608	0.728141
C. nagarum	1.105	3.94	4.282	3.722	1.249	2.663	4.4	0.901	2.673	1.049	2.313	0.62144	0.920131	0.280457	0.291686	0.392443	0.94467	0.715476
C. nagarum	1.093	4.678	4.845	3.948	1.132	3.102	4.353	0.566	2.048	1.9	2.366	0.599291	0.965531	0.233647	0.233643	0.927734	0.84395	0.785714
C. nagarum	0.98	4.657	4.854	3.802	1.179	3.252	3.595	0.714	2.1	1.702	2.332	0.613361	0.959415	0.210436	0.242892	0.810476	0.816405	0.855339
C. nagarum	0.812	4.278	4.244	3.576	1.28	3.28	3.918	0.567	2.02	1.556	2.524	0.705817	1.00801	0.189808	0.301602	0.770297	0.835905	0.917226
C. nagarum	0.81	4.873	4.493	3.802	1.259	3.495	3.981	0.552	2.12	1.682	2.241	0.589427	1.08458	0.166222	0.280214	0.793396	0.780218	0.919253
C. nagarum	1.007	4.41	5.033	3.677	1.18	3.29	3.876	0.729	1.85	1.827	2.54	0.690781	0.876217	0.228345	0.234453	0.987568	0.833787	0.894751
C. nagarum	0.8	4.816	5.135	4.321	1.128	3.274	3.951	0.732	1.95	2.371	2.131	0.493173	0.937877	0.166113	0.219669	1.2159	0.897218	0.757695
C. nagarum	1.1	4.8	5.24	4.17	1.24	3.544	3.875	0.745	2.02	2.15	2.15	0.515588	0.916031	0.229167	0.236641	1.06436	0.86875	0.84988
C. nagarum	0.945	5.136	5.344	4.16	0.995	2.605	4.25	0.651	2.5	1.66	2.25	0.540865	0.961078	0.183995	0.18619	0.664	0.809969	0.626202
C. nagarum	0.92	5.163	5.23	4.12	1.31	2.55	4.23	0.412	2.9	1.22	2.31	0.56068	0.987189	0.178191	0.250478	0.42069	0.797986	0.618932
C. nagarum	0.96	4.55	4.6	3.495	0.878	3.446	4	0.274	2.3	1.196	2.004	0.573391	0.98913	0.210989	0.19087	0.52	0.768132	0.98598
C. nagarum	1	4.46	4.7	3.73	1	3.321	2.8	0.52	2.8	0.927	2.24	0.600536	0.948936	0.224215	0.212766	0.331071	0.836323	0.890349
C. nagarum	0.85	3.89	3.77	3.112	0.98	3.4	3.47	0.32	2.3	0.723	1.8	0.578406	1.03183	0.218509	0.259947	0.314348	0.8	1.09254
C. nagarum	0.65	3.96	4	3.2	1	3.2	3.5	0.35	2.5	0.7	2.2	0.6875	0.99	0.164141	0.25	0.28	0.808081	1
C. nagarum	0.817	4.2	4.1	3.4	1	2.952	3.2	0.274	2.1	1.3	2.45	0.720588	1.02439	0.194524	0.243902	0.619048	0.809524	0.868235
C. nagarum	1.3	4.68	4.6	3.958	1.1	4.9	3	0.405	2.376	1.584	2.3	0.581102	1.01739	0.277778	0.23913	0.666667	0.845726	1.238
C. nagarum	1.2	4.7	4.5	3.726	1.2	3.609	4.285	0.36	2.336	1.405	2.65	0.711218	1.04444	0.255319	0.266667	0.601455	0.792766	0.968599
C. scabrescens	1.4	6.45	5.839	4.4	1.459	4.4	5.1	0.085	1.776	2.624	3.287	0.747	1.10464	0.217054	0.249872	1.47748	0.682171	1
C. scabrescens	1.7	6.1	5.7	4.4	1.4	5.2	5.903	0	2.02	2.38	3.057	0.7	1.07018	0.278689	0.245614	1.17822	0.721311	1.18182
C. scabrescens	1.51	5.8	5.6	4.6	1.7	5.3	5.1	0	2.129	2.471	3.18	0.69	1.03571	0.260345	0.303571	1.16064	0.793103	1.15217
C. scabrescens	1.5	5.8	5.4	4.7	1.5	5.8	4.8	0.34	1.6	3.1	3.8	0.68	1.07407	0.258621	0.277778	1.9375	0.810345	1.23404
C. scabrescens	1.4	6.1	5.8	4.4	1.2	5	7.72	0	1.9	2.5	3.6	0.818182	1.05172	0.229508	0.206897	1.31579	0.721311	1.13636
C. scabrescens	1.5	5.7	5.6	3.9	1.4	4	5.6	0.26	2	1.9	3.2	0.820513	1.01786	0.263158	0.25	0.95	0.684211	1.02564
C. scabrescens	1.5	5.7	6.74	4.4	1.24	4.7	7.5	0	1.9	2.5	3.69	0.838636	0.845697	0.263158	0.183976	1.31579	0.77193	1.06818
C. scabrescens	1.34	6.8	6.9	4	1.3	6.6	6.9	0.38	1.8	2.2	3.5	0.875	0.985507	0.197059	0.188406	1.22222	0.588235	1.65
C. scabrescens	1.6	7.75	6.74	5.3	1.24	5.4	6.5	0	1.9	3.4	4.2	0.792453	1.14985	0.206452	0.183976	1.78947	0.683871	1.01887
C. scabrescens	1.44	5	4.5	4	1.25	4.2	7.3	0	1.8	2.2	3.7	0.925	1.11111	0.288	0.277778	1.22222	0.8	1.05
C. scabrescens	1.32	4.9	4.5	3.5	1.24	4.5	5.8	0	2.1	1.4	3	0.85	1.08889	0.269388	0.275556	0.666667	0.714286	1.28571
C. scabrescens	1.45	5.64	5.5	4.4	1.45	3.9	5.2	0	1.9	2.5	4	0.9	1.02545	0.257092	0.263636	1.31579	0.780142	0.886364
C. scabrescens	1.56	5.879	5.158	4.117	0.965	3.634	4.961	0	2	2.117	3.053	0.74	1.13978	0.265351	0.187088	1.0585	0.700289	0.882682
C. scabrescens	1.6	5.455	4.77	4.323	1.3	3.938	5.095	0	1.913	2.41	3.055	0.706	1.14361	0.293309	0.272537	1.2598	0.792484	0.910941
C. scabrescens	1.44	5.366	4.418	4.394	1.42	2.03	4.43	0	1.56	2.834	3.21	0.7305	1.21458	0.268356	0.321412	1.81667	0.818859	0.461994
C. scabrescens	1.63	5.947	5.317	4.615	1.544	4.1	5.26	0	2.6	2.015	3.219	0.697	1.11849	0.274088	0.290389	0.775	0.776022	0.888407
C. scabrescens	1.274	5.467	4.94	4.007	1.28	4.2	6.2	0	1.85	2.157	3.041	0.758	1.10668	0.233035	0.259109	1.16595	0.732943	1.04817
C. scabrescens	1.396	5.42	5.24	3.672	1.45	4.696	6	0	2.094	1.578	2.8	0.762	1.03435	0.257565	0.276718	0.753582	0.677491	1.27887
C. scabrescens	1.708	7.771	7.083	5.084	1.48	5.388	7.876	0	1.7	3.384	4.99	0.98	1.09713	0.219792	0.208951	1.99059	0.654227	1.0598
C. scabrescens	1.56	7.2	6.556	5.3	1.6	4.598	6.8	0	2.22	3.08	3.7	0.698	1.09823	0.216667	0.244051	1.38739	0.736111	0.867547
C. scabrescens	1.51	7.2	5.47	4.99	1.4	5.68	6.889	0	1.95	3.04	3.8	0.76	1.31627	0.209722	0.255941	1.55897	0.693056	1.13828
C. scabrescens	1.44	5.763	4.92	5.38	1.42	4.6	6.9	0	1.65	3.73	4.07	0.756	1.17134	0.24987	0.288618	2.26061	0.933542	0.855019
C. scabrescens	1.4	5.08	5.44	3.884	1.3	4.45	6.24	0	1.77	2.114	2.931	0.754	0.933824	0.275591	0.238971	1.19435	0.764567	1.14573
C. scabrescens	1.39	5.53	5.49	3.67	1.66	4.52	6.666	0	2.5	1.17	3	0.817	1.00729	0.251356	0.302368	0.468	0.663653	1.23161
C. scabrescens	1.35	5.92	5.35	3.86	1.46	5.156	6.61	0	1.65	2.21	3.24	0.839	1.10654	0.228041	0.272897	1.33939	0.652027	1.33575
C. scabrescens	1.45	5.75	5.015	4.33	1.25	4.98	5.869	0	1.87	2.46	3.688	0.85	1.14656	0.252174	0.249252	1.31551	0.753043	1.15012
C. scabrescens	1.42	5.65	5.015	4.176	1.35	4.63	7.001	0	1.76	2.416	3.3	0.79	1.12662	0.251327	0.269192	1.37273	0.739115	1.10872
C. scabrescens	1.52	5.259	5.1	4.38	1.4	3.6	5.61	0	1.914	2.466	3.27	0.746	1.03118	0.289028	0.27451	1.2884	0.832858	0.821918
C. scabrescens	1.5	5.787	5.55	4.317	1.27	4.33	7.3	0	1.72	2.597	3.4	0.7875	1.0427	0.259202	0.228829	1.50988	0.745982	1.00301
C. scabrescens	1.24	5.934	4.29	4.43	1.64	5	7.45	0	1.954	2.476	3.8	0.8577	1.38322	0.208965	0.382284	1.26714	0.746545	1.12867
C. scabrescens	1.408	4.65	4.55	4.635	1.2	3.27	5.2	0	1.74	2.895	2.95	0.64	1.02198	0.302796	0.263736	1.66379	0.996774	0.705502
C. scabrescens	1.388	4.865	4.75	3.688	1.308	3.867	5.79	0	1.54	2.148	2.28	0.62	1.02421	0.285303	0.275368	1.39481	0.758068	1.04854
C. scabrescens	1.34	4.66	4.58	3.56	1.2	3.21	5.07	0	1.59	1.97	2.36	0.66	1.01747	0.287554	0.262009	1.23899	0.763948	0.901685
C. scabrescens	1.56	5.8	5.79	3.5	1.62	5.2	5.23	0	1.56	1.94	3.334	0.95	1.00173	0.268966	0.279793	1.24359	0.603448	1.48571
C. scabrescens	1.33	4.15	3.695	2.976	1.29	3.2	5.051	0	1.47	1.506	2.38	0.799731	1.12314	0.320482	0.34912	1.02449	0.717108	1.07527
C. scabrescens	1.33	4.2	3.9	3.46	1.28	2.8	5.4	0	1.03	2.43	2.2	0.635838	1.07692	0.316667	0.328205	2.35922	0.82381	0.809249
C. scabrescens	1.28	3.9	3.5	2.86	1.14	3.22	4.86	0	1.45	1.41	2.3	0.804196	1.11429	0.328205	0.325714	0.972414	0.733333	1.12587
C. scabrescens	1.33	4.157	3.695	2.976	1.29	3.2	5.0551	0	1.47	1.506	2.6	0.873656	1.12503	0.319942	0.34912	1.02449	0.715901	1.07527
C. scabrescens	1.33	4.2	3.84	3.46	1.33	2.8	5.4	0	1.03	2.43	2.5	0.722543	1.09375	0.316667	0.346354	2.35922	0.82381	0.809249
C. scabrescens	1.28	3.9	3.5	2.86	1.14	3	4.86	0	1.47	1.39	2.2	0.769231	1.11429	0.328205	0.325714	0.945578	0.733333	1.04895
C. scabrescens	1.23	3.68	3.65	2.7	1.22	2.809	3.3	0	1.485	1.215	2.3	0.851852	1.00822	0.334239	0.334247	0.818182	0.733696	1.04037
C. scabrescens	1.13	4.945	4.4	3.48	1.19	3.976	4.86	0	1.4	2.08	2.632	0.756322	1.12386	0.228514	0.270455	1.48571	0.703741	1.14253

## Sheet: Sheet2
C. lahulensis	C. nagarum	C. scabrescens	C. lahulensis	C. nagarum	C. scabrescens
Panicle length (PNL)	Panicle length (PNL)	Panicle length (PNL)	Ligule length (LIGL)	Ligule length (LIGL)	Ligule length (LIGL)
9	15	7	3.2	0.75	5
5	10.5	6	5.1	0.8	6.4
6	10	13	2.84	0.83	5
7	12	20	3.29	0.85	7.5
9	13.5	11	2.3	0.86	6.5
7	11	11	2.86	0.85	4.906
7	9	18	2	0.9	5.212
4	14	18	3.4	0.95	8.84
5	12	12	2.6	0.98	7.043
7	8	14	3.4	1	5.22
4	9	14	2.925	1.2	7.129
8	5.5	15	2.458	1.3	7.395
5	8.5	19	2.5	4.229	7.144
6	7	18	3.17	0.75	4.906
7	17	17		4.229	8.84
8	10.5	12			4.8
9	10	12			3.6
7	8	15			4.8
7	11.2	17			3.6
4	18	21
3		9.5
4		12.5
8		14.5
4		20
7		14
7.5		20
7		18
8		13.5
6		20
4		19
4		25
5		11
5.5		17
5.2		14
6		16
7		8
7		10.5
8		11
7		12
6		13.4
5		12
6		20
7		13
8		11
9		9.1
3.5		10
3.5		11.7
4.7		8.5
4.3		15
4.3
5.3
4.8
5.5
5.7
4.1
3.5
5.2
6.6
6.6
5.1
5.1
4.9
3.7
4.2
5
2.8
2.6
3.5
8.5
4.7
4.5
5.4
5.2
4.9
3.2
4.8
5.3
5.6
5.1
4.3
4.9
3.5
2.8
4
3
4.5
4.2
2.2
1.5
3.5
4.5
1.5
9

## Sheet: Sheet3
C. lahulensis	C. scabrescens	C. nagarum
Elevation (m)	Elevation (m)	Elevation (m)
3352.8	3658	3200
3657.6	3658.5	2800
3657.6	3048	2895
3657.6	3657.6	2400
3657.6	3048	2840
3657.6	3657.6	2500
3657.6	3048	2600
3962.4	3657.6	2750
4267.2	3505.2	2900
4267.2	3048
4267.2	3657.6
4572	3352.8
4876.8	3962.4
4876.8	3657.6
4876.8	3013
3657.6	3528
3250	3260
3380	3122
3137	3428
3380	3417
3567	3224
3372	3296
3390	3224
3372	3438
3635	3417
3260	3137
2944	3417
3962.4	3048
4572	3137
4419.6	3417
3962.4	3657.6
4876.8	3048
3657.6	3352.8
3962.4	2200
4572	2500
4114.8	3048
3810	3352.8
4419.6	2590.8
3657.6	3657.6
	3962.4
	4267.2
	4572
	3962.4
	4267.2
	4300
	3600
	4114.8
	3657.6
	3962.4
	3962.4
	3632.3
	3657.6
	3600
	3810
	3048
	4267.2
